# Supplementary material for: Surveying the Genetic Design Space for Transcription Factor-Based Metabolite Biosensors: Synthetic Gamma-Aminobutyric Acid and Propionate Biosensors in E. coli Nissle 1917
Source: Front Bioeng Biotechnol. 2022 Aug 25;10:938056. doi: 10.3389/fbioe.2022.938056 (PMC9452892; doi:10.3389/fbioe.2022.938056)
Supplement: Supplementary file 2 [file DataSheet2.zip]

Archive with 2 entries (2 files):
- SBOL-Lebovich_Andrews.XML
- __MACOSX/._SBOL-Lebovich_Andrews.XML
