# Supplementary material for: Surveying the Genetic Design Space for Transcription Factor-Based Metabolite Biosensors: Synthetic Gamma-Aminobutyric Acid and Propionate Biosensors in E. coli Nissle 1917
Source: Front Bioeng Biotechnol. 2022 Aug 25;10:938056. doi: 10.3389/fbioe.2022.938056 (PMC9452892; doi:10.3389/fbioe.2022.938056)
Supplement: Supplementary file 2 [file DataSheet2.zip › SBOL-Lebovich_Andrews.XML]

<?xml version="1.0" ?>
<rdf:RDF xmlns:rdf="http://www.w3.org/1999/02/22-rdf-syntax-ns#" xmlns:sbol="http://sbols.org/v2#" xmlns:dcterms="http://purl.org/dc/terms/" xmlns:prov="http://www.w3.org/ns/prov#" xmlns:om="http://www.ontology-of-units-of-measure.org/resource/om-2/" xmlns:dc="http://purl.org/dc/elements/1.1/">
  <sbol:ComponentDefinition rdf:about="mock_URI/SynP1/1">
    <sbol:persistentIdentity rdf:resource="mock_URI/SynP1"/>
    <sbol:displayId>SynP1</sbol:displayId>
    <sbol:version>1</sbol:version>
    <dcterms:title>P1</dcterms:title>
    <dcterms:description>Synthetic promoter</dcterms:description>
    <sbol:type rdf:resource="http://www.biopax.org/release/biopax-level3.owl#DnaRegion"/>
    <sbol:role rdf:resource="http://identifiers.org/so/SO:0000167"/>
    <sbol:sequence rdf:resource="mock_URI/SynP1_seq/1"/>
  </sbol:ComponentDefinition>
  <sbol:ComponentDefinition rdf:about="mock_URI/SynP2/1">
    <sbol:persistentIdentity rdf:resource="mock_URI/SynP2"/>
    <sbol:displayId>SynP2</sbol:displayId>
    <sbol:version>1</sbol:version>
    <dcterms:title>P2</dcterms:title>
    <dcterms:description>Synthetic promoter</dcterms:description>
    <sbol:type rdf:resource="http://www.biopax.org/release/biopax-level3.owl#DnaRegion"/>
    <sbol:role rdf:resource="http://identifiers.org/so/SO:0000167"/>
    <sbol:sequence rdf:resource="mock_URI/SynP2_seq/1"/>
  </sbol:ComponentDefinition>
  <sbol:ComponentDefinition rdf:about="mock_URI/SynP3/1">
    <sbol:persistentIdentity rdf:resource="mock_URI/SynP3"/>
    <sbol:displayId>SynP3</sbol:displayId>
    <sbol:version>1</sbol:version>
    <dcterms:title>P3</dcterms:title>
    <dcterms:description>Synthetic promoter</dcterms:description>
    <sbol:type rdf:resource="http://www.biopax.org/release/biopax-level3.owl#DnaRegion"/>
    <sbol:role rdf:resource="http://identifiers.org/so/SO:0000167"/>
    <sbol:sequence rdf:resource="mock_URI/SynP3_seq/1"/>
  </sbol:ComponentDefinition>
  <sbol:ComponentDefinition rdf:about="mock_URI/SynP4/1">
    <sbol:persistentIdentity rdf:resource="mock_URI/SynP4"/>
    <sbol:displayId>SynP4</sbol:displayId>
    <sbol:version>1</sbol:version>
    <dcterms:title>P4</dcterms:title>
    <dcterms:description>Synthetic promoter</dcterms:description>
    <sbol:type rdf:resource="http://www.biopax.org/release/biopax-level3.owl#DnaRegion"/>
    <sbol:role rdf:resource="http://identifiers.org/so/SO:0000167"/>
    <sbol:sequence rdf:resource="mock_URI/SynP4_seq/1"/>
  </sbol:ComponentDefinition>
  <sbol:ComponentDefinition rdf:about="mock_URI/SynP5/1">
    <sbol:persistentIdentity rdf:resource="mock_URI/SynP5"/>
    <sbol:displayId>SynP5</sbol:displayId>
    <sbol:version>1</sbol:version>
    <dcterms:title>P5</dcterms:title>
    <dcterms:description>Synthetic promoter</dcterms:description>
    <sbol:type rdf:resource="http://www.biopax.org/release/biopax-level3.owl#DnaRegion"/>
    <sbol:role rdf:resource="http://identifiers.org/so/SO:0000167"/>
    <sbol:sequence rdf:resource="mock_URI/SynP5_seq/1"/>
  </sbol:ComponentDefinition>
  <sbol:ComponentDefinition rdf:about="mock_URI/SynP6_/1">
    <sbol:persistentIdentity rdf:resource="mock_URI/SynP6_"/>
    <sbol:displayId>SynP6_</sbol:displayId>
    <sbol:version>1</sbol:version>
    <dcterms:title>P6</dcterms:title>
    <dcterms:description>Synthetic promoter</dcterms:description>
    <sbol:type rdf:resource="http://www.biopax.org/release/biopax-level3.owl#DnaRegion"/>
    <sbol:role rdf:resource="http://identifiers.org/so/SO:0000167"/>
    <sbol:sequence rdf:resource="mock_URI/SynP6__seq/1"/>
  </sbol:ComponentDefinition>
  <sbol:ComponentDefinition rdf:about="mock_URI/PGab105/1">
    <sbol:persistentIdentity rdf:resource="mock_URI/PGab105"/>
    <sbol:displayId>PGab105</sbol:displayId>
    <sbol:version>1</sbol:version>
    <dcterms:title>PGab105</dcterms:title>
    <dcterms:description>Synthetic gamma-aminobutyric acid induced promoter</dcterms:description>
    <sbol:type rdf:resource="http://www.biopax.org/release/biopax-level3.owl#DnaRegion"/>
    <sbol:role rdf:resource="http://identifiers.org/so/SO:0000167"/>
    <sbol:sequence rdf:resource="mock_URI/PGab105_seq/1"/>
  </sbol:ComponentDefinition>
  <sbol:ComponentDefinition rdf:about="mock_URI/PGab119/1">
    <sbol:persistentIdentity rdf:resource="mock_URI/PGab119"/>
    <sbol:displayId>PGab119</sbol:displayId>
    <sbol:version>1</sbol:version>
    <dcterms:title>PGab119</dcterms:title>
    <dcterms:description>Synthetic gamma-aminobutyric acid induced promoter</dcterms:description>
    <sbol:type rdf:resource="http://www.biopax.org/release/biopax-level3.owl#DnaRegion"/>
    <sbol:role rdf:resource="http://identifiers.org/so/SO:0000167"/>
    <sbol:sequence rdf:resource="mock_URI/PGab119_seq/1"/>
  </sbol:ComponentDefinition>
  <sbol:ComponentDefinition rdf:about="mock_URI/PGabTD/1">
    <sbol:persistentIdentity rdf:resource="mock_URI/PGabTD"/>
    <sbol:displayId>PGabTD</sbol:displayId>
    <sbol:version>1</sbol:version>
    <dcterms:title>PGabTD</dcterms:title>
    <dcterms:description>B. subtilis gamma-aminobutyric acid induced promoter, 
'Nardella, C.et al. Interaction of Bacillus Subtilis GabR with the GabTD Promoter: Role of Repeated Sequences and Effect of GABA in Transcriptional Activation. FEBS J. 2020, 287 (22), 4952–4970.' </dcterms:description>
    <sbol:type rdf:resource="http://www.biopax.org/release/biopax-level3.owl#DnaRegion"/>
    <sbol:role rdf:resource="http://identifiers.org/so/SO:0000167"/>
    <sbol:sequence rdf:resource="mock_URI/PGabTD_seq/1"/>
  </sbol:ComponentDefinition>
  <sbol:ComponentDefinition rdf:about="mock_URI/PGab105S1/1">
    <sbol:persistentIdentity rdf:resource="mock_URI/PGab105S1"/>
    <sbol:displayId>PGab105S1</sbol:displayId>
    <sbol:version>1</sbol:version>
    <dcterms:title>PGab105S1</dcterms:title>
    <dcterms:description>Mutated Synthetic gamma-aminobutyric acid induced promoter based on PGab105</dcterms:description>
    <sbol:type rdf:resource="http://www.biopax.org/release/biopax-level3.owl#DnaRegion"/>
    <sbol:role rdf:resource="http://identifiers.org/so/SO:0000167"/>
    <sbol:sequence rdf:resource="mock_URI/PGab105S1_seq/1"/>
  </sbol:ComponentDefinition>
  <sbol:ComponentDefinition rdf:about="mock_URI/PGab105S2/1">
    <sbol:persistentIdentity rdf:resource="mock_URI/PGab105S2"/>
    <sbol:displayId>PGab105S2</sbol:displayId>
    <sbol:version>1</sbol:version>
    <dcterms:title>PGab105S2</dcterms:title>
    <dcterms:description>Mutated Synthetic gamma-aminobutyric acid induced promoter based on PGab105</dcterms:description>
    <sbol:type rdf:resource="http://www.biopax.org/release/biopax-level3.owl#DnaRegion"/>
    <sbol:role rdf:resource="http://identifiers.org/so/SO:0000167"/>
    <sbol:sequence rdf:resource="mock_URI/PGab105S2_seq/1"/>
  </sbol:ComponentDefinition>
  <sbol:ComponentDefinition rdf:about="mock_URI/PGab105S3/1">
    <sbol:persistentIdentity rdf:resource="mock_URI/PGab105S3"/>
    <sbol:displayId>PGab105S3</sbol:displayId>
    <sbol:version>1</sbol:version>
    <dcterms:title>PGab105S3</dcterms:title>
    <dcterms:description>Mutated Synthetic gamma-aminobutyric acid induced promoter based on PGab105</dcterms:description>
    <sbol:type rdf:resource="http://www.biopax.org/release/biopax-level3.owl#DnaRegion"/>
    <sbol:role rdf:resource="http://identifiers.org/so/SO:0000167"/>
    <sbol:sequence rdf:resource="mock_URI/PGab105S3_seq/1"/>
  </sbol:ComponentDefinition>
  <sbol:ComponentDefinition rdf:about="mock_URI/PGab105UE/1">
    <sbol:persistentIdentity rdf:resource="mock_URI/PGab105UE"/>
    <sbol:displayId>PGab105UE</sbol:displayId>
    <sbol:version>1</sbol:version>
    <dcterms:title>PGab105UE</dcterms:title>
    <dcterms:description>Mutated Synthetic gamma-aminobutyric acid induced promoter based on PGab105</dcterms:description>
    <sbol:type rdf:resource="http://www.biopax.org/release/biopax-level3.owl#DnaRegion"/>
    <sbol:role rdf:resource="http://identifiers.org/so/SO:0000167"/>
    <sbol:sequence rdf:resource="mock_URI/PGab105UE_seq/1"/>
  </sbol:ComponentDefinition>
  <sbol:ComponentDefinition rdf:about="mock_URI/PPrp/1">
    <sbol:persistentIdentity rdf:resource="mock_URI/PPrp"/>
    <sbol:displayId>PPrp</sbol:displayId>
    <sbol:version>1</sbol:version>
    <dcterms:title>PPrp</dcterms:title>
    <dcterms:description>Propionate activated promoter, 
Lee, S. K.; Keasling, J. D. A Propionate-Inducible Expression System for Enteric Bacteria. Appl. Environ. Microbiol. 2005, 71 (11), 6856–6862</dcterms:description>
    <sbol:type rdf:resource="http://www.biopax.org/release/biopax-level3.owl#DnaRegion"/>
    <sbol:role rdf:resource="http://identifiers.org/so/SO:0000167"/>
    <sbol:sequence rdf:resource="mock_URI/PPrp_seq/1"/>
  </sbol:ComponentDefinition>
  <sbol:ComponentDefinition rdf:about="mock_URI/RiboJ53/1">
    <sbol:persistentIdentity rdf:resource="mock_URI/RiboJ53"/>
    <sbol:displayId>RiboJ53</sbol:displayId>
    <sbol:version>1</sbol:version>
    <dcterms:title>RiboJ53</dcterms:title>
    <dcterms:description>Ribozyme insulator,
'Nielsen, A. A. K., et al. Genetic circuit design automation. 2016, Science 352 (6281), aac7341.'</dcterms:description>
    <sbol:type rdf:resource="http://www.biopax.org/release/biopax-level3.owl#DnaRegion"/>
    <sbol:role rdf:resource="http://identifiers.org/so/SO:0000627"/>
    <sbol:sequence rdf:resource="mock_URI/RiboJ53_seq/1"/>
  </sbol:ComponentDefinition>
  <sbol:ComponentDefinition rdf:about="mock_URI/RiboJ64/1">
    <sbol:persistentIdentity rdf:resource="mock_URI/RiboJ64"/>
    <sbol:displayId>RiboJ64</sbol:displayId>
    <sbol:version>1</sbol:version>
    <dcterms:title>RiboJ64</dcterms:title>
    <dcterms:description>Ribozyme insulator,
'Nielsen, A. A. K., et al. Genetic circuit design automation. 2016, Science 352 (6281), aac7341.'</dcterms:description>
    <sbol:type rdf:resource="http://www.biopax.org/release/biopax-level3.owl#DnaRegion"/>
    <sbol:role rdf:resource="http://identifiers.org/so/SO:0000627"/>
    <sbol:sequence rdf:resource="mock_URI/RiboJ64_seq/1"/>
  </sbol:ComponentDefinition>
  <sbol:ComponentDefinition rdf:about="mock_URI/RiboJ/1">
    <sbol:persistentIdentity rdf:resource="mock_URI/RiboJ"/>
    <sbol:displayId>RiboJ</sbol:displayId>
    <sbol:version>1</sbol:version>
    <dcterms:title>RiboJ</dcterms:title>
    <dcterms:description>Ribozyme insulator,
'Nielsen, A. A. K., et al. Genetic circuit design automation. 2016, Science 352 (6281), aac7341.'</dcterms:description>
    <sbol:type rdf:resource="http://www.biopax.org/release/biopax-level3.owl#DnaRegion"/>
    <sbol:role rdf:resource="http://identifiers.org/so/SO:0000627"/>
    <sbol:sequence rdf:resource="mock_URI/RiboJ_seq/1"/>
  </sbol:ComponentDefinition>
  <sbol:ComponentDefinition rdf:about="mock_URI/araC/1">
    <sbol:persistentIdentity rdf:resource="mock_URI/araC"/>
    <sbol:displayId>araC</sbol:displayId>
    <sbol:version>1</sbol:version>
    <dcterms:title>araC</dcterms:title>
    <sbol:type rdf:resource="http://www.biopax.org/release/biopax-level3.owl#DnaRegion"/>
    <sbol:role rdf:resource="http://identifiers.org/so/SO:0000316"/>
    <sbol:sequence rdf:resource="mock_URI/araC_seq/1"/>
  </sbol:ComponentDefinition>
  <sbol:ComponentDefinition rdf:about="mock_URI/gabR/1">
    <sbol:persistentIdentity rdf:resource="mock_URI/gabR"/>
    <sbol:displayId>gabR</sbol:displayId>
    <sbol:version>1</sbol:version>
    <dcterms:title>gabR</dcterms:title>
    <dcterms:description>Repressor for the PGabTD promoter, 
'Nardella, C.et al. Interaction of Bacillus Subtilis GabR with the GabTD Promoter: Role of Repeated Sequences and Effect of GABA in Transcriptional Activation. FEBS J. 2020, 287 (22), 4952–4970.' </dcterms:description>
    <sbol:type rdf:resource="http://www.biopax.org/release/biopax-level3.owl#DnaRegion"/>
    <sbol:role rdf:resource="http://identifiers.org/so/SO:0000316"/>
    <sbol:sequence rdf:resource="mock_URI/gabR_seq/1"/>
  </sbol:ComponentDefinition>
  <sbol:ComponentDefinition rdf:about="mock_URI/prpR/1">
    <sbol:persistentIdentity rdf:resource="mock_URI/prpR"/>
    <sbol:displayId>prpR</sbol:displayId>
    <sbol:version>1</sbol:version>
    <dcterms:title>prpR</dcterms:title>
    <dcterms:description>Activator for the PPrp Promoter, , 
'Lee, S. K.; Keasling, J. D. A Propionate-Inducible Expression System for Enteric Bacteria. Appl. Environ. Microbiol. 2005, 71 (11), 6856–6862'</dcterms:description>
    <sbol:type rdf:resource="http://www.biopax.org/release/biopax-level3.owl#DnaRegion"/>
    <sbol:role rdf:resource="http://identifiers.org/so/SO:0000316"/>
    <sbol:sequence rdf:resource="mock_URI/prpR_seq/1"/>
  </sbol:ComponentDefinition>
  <sbol:ComponentDefinition rdf:about="mock_URI/eYFP/1">
    <sbol:persistentIdentity rdf:resource="mock_URI/eYFP"/>
    <sbol:displayId>eYFP</sbol:displayId>
    <sbol:version>1</sbol:version>
    <dcterms:title>eYFP</dcterms:title>
    <sbol:type rdf:resource="http://www.biopax.org/release/biopax-level3.owl#DnaRegion"/>
    <sbol:role rdf:resource="http://identifiers.org/so/SO:0000316"/>
    <sbol:sequence rdf:resource="mock_URI/eYFP_seq/1"/>
  </sbol:ComponentDefinition>
  <sbol:ComponentDefinition rdf:about="mock_URI/lacI/1">
    <sbol:persistentIdentity rdf:resource="mock_URI/lacI"/>
    <sbol:displayId>lacI</sbol:displayId>
    <sbol:version>1</sbol:version>
    <dcterms:title>lacI</dcterms:title>
    <sbol:type rdf:resource="http://www.biopax.org/release/biopax-level3.owl#DnaRegion"/>
    <sbol:role rdf:resource="http://identifiers.org/so/SO:0000316"/>
    <sbol:sequence rdf:resource="mock_URI/lacI_seq/1"/>
  </sbol:ComponentDefinition>
  <sbol:ComponentDefinition rdf:about="mock_URI/tetR/1">
    <sbol:persistentIdentity rdf:resource="mock_URI/tetR"/>
    <sbol:displayId>tetR</sbol:displayId>
    <sbol:version>1</sbol:version>
    <dcterms:title>tetR</dcterms:title>
    <sbol:type rdf:resource="http://www.biopax.org/release/biopax-level3.owl#DnaRegion"/>
    <sbol:role rdf:resource="http://identifiers.org/so/SO:0000316"/>
    <sbol:sequence rdf:resource="mock_URI/tetR_seq/1"/>
  </sbol:ComponentDefinition>
  <sbol:ComponentDefinition rdf:about="mock_URI/kanR/1">
    <sbol:persistentIdentity rdf:resource="mock_URI/kanR"/>
    <sbol:displayId>kanR</sbol:displayId>
    <sbol:version>1</sbol:version>
    <dcterms:title>kanR</dcterms:title>
    <sbol:type rdf:resource="http://www.biopax.org/release/biopax-level3.owl#DnaRegion"/>
    <sbol:role rdf:resource="http://identifiers.org/so/SO:0000316"/>
    <sbol:sequence rdf:resource="mock_URI/kanR_seq/1"/>
  </sbol:ComponentDefinition>
  <sbol:ComponentDefinition rdf:about="mock_URI/L3S3P21/1">
    <sbol:persistentIdentity rdf:resource="mock_URI/L3S3P21"/>
    <sbol:displayId>L3S3P21</sbol:displayId>
    <sbol:version>1</sbol:version>
    <dcterms:title>L3S3P21</dcterms:title>
    <dcterms:description>Synthetic terminator,
'Chen, Y.J. et al. Characterization of 582 natural and synthetic terminators and quantification of their design constraints. Nature Methods, 2013, 10, 659-664.'</dcterms:description>
    <sbol:type rdf:resource="http://www.biopax.org/release/biopax-level3.owl#DnaRegion"/>
    <sbol:role rdf:resource="http://identifiers.org/so/SO:0000141"/>
    <sbol:sequence rdf:resource="mock_URI/L3S3P21_seq/1"/>
  </sbol:ComponentDefinition>
  <sbol:ComponentDefinition rdf:about="mock_URI/L3S3P41/1">
    <sbol:persistentIdentity rdf:resource="mock_URI/L3S3P41"/>
    <sbol:displayId>L3S3P41</sbol:displayId>
    <sbol:version>1</sbol:version>
    <dcterms:title>L3S3P41</dcterms:title>
    <dcterms:description>Synthetic terminator,
'Chen, Y.J. et al. Characterization of 582 natural and synthetic terminators and quantification of their design constraints. Nature Methods, 2013, 10, 659-664.' </dcterms:description>
    <sbol:type rdf:resource="http://www.biopax.org/release/biopax-level3.owl#DnaRegion"/>
    <sbol:role rdf:resource="http://identifiers.org/so/SO:0000141"/>
    <sbol:sequence rdf:resource="mock_URI/L3S3P41_seq/1"/>
  </sbol:ComponentDefinition>
  <sbol:ComponentDefinition rdf:about="mock_URI/L3S2P21/1">
    <sbol:persistentIdentity rdf:resource="mock_URI/L3S2P21"/>
    <sbol:displayId>L3S2P21</sbol:displayId>
    <sbol:version>1</sbol:version>
    <dcterms:title>L3S2P21</dcterms:title>
    <dcterms:description>Synthetic terminator,
'Chen, Y.J. et al. Characterization of 582 natural and synthetic terminators and quantification of their design constraints. Nature Methods, 2013, 10, 659-664.'</dcterms:description>
    <sbol:type rdf:resource="http://www.biopax.org/release/biopax-level3.owl#DnaRegion"/>
    <sbol:role rdf:resource="http://identifiers.org/so/SO:0000141"/>
    <sbol:sequence rdf:resource="mock_URI/L3S2P21_seq/1"/>
  </sbol:ComponentDefinition>
  <sbol:ComponentDefinition rdf:about="mock_URI/L3S3P22/1">
    <sbol:persistentIdentity rdf:resource="mock_URI/L3S3P22"/>
    <sbol:displayId>L3S3P22</sbol:displayId>
    <sbol:version>1</sbol:version>
    <dcterms:title>L3S3P22</dcterms:title>
    <dcterms:description>Synthetic terminator with the last a mutated from a t to eliminate a restriction enzyme recognition site,
'Chen, Y.J. et al. Characterization of 582 natural and synthetic terminators and quantification of their design constraints. Nature Methods, 2013, 10, 659-664.'</dcterms:description>
    <sbol:type rdf:resource="http://www.biopax.org/release/biopax-level3.owl#DnaRegion"/>
    <sbol:role rdf:resource="http://identifiers.org/so/SO:0000141"/>
    <sbol:sequence rdf:resource="mock_URI/L3S3P22_seq/1"/>
  </sbol:ComponentDefinition>
  <sbol:ComponentDefinition rdf:about="mock_URI/_B0064/1">
    <sbol:persistentIdentity rdf:resource="mock_URI/_B0064"/>
    <sbol:displayId>_B0064</sbol:displayId>
    <sbol:version>1</sbol:version>
    <dcterms:title>B0064</dcterms:title>
    <dcterms:description>Synthetic terminator,
'Chen, Y.J. et al. Characterization of 582 natural and synthetic terminators and quantification of their design constraints. Nature Methods, 2013, 10, 659-664.'</dcterms:description>
    <sbol:type rdf:resource="http://www.biopax.org/release/biopax-level3.owl#DnaRegion"/>
    <sbol:role rdf:resource="http://identifiers.org/so/SO:0000139"/>
    <sbol:sequence rdf:resource="mock_URI/_B0064_seq/1"/>
  </sbol:ComponentDefinition>
  <sbol:ComponentDefinition rdf:about="mock_URI/ML433G/1">
    <sbol:persistentIdentity rdf:resource="mock_URI/ML433G"/>
    <sbol:displayId>ML433G</sbol:displayId>
    <sbol:version>1</sbol:version>
    <dcterms:title>ML433G</dcterms:title>
    <dcterms:description>Synthetic RBS for GabR in pML3001 created from RBS calculator,
'Salis, H. M. The Ribosome Binding Site Calculator. In Methods in Enzymology; Elsevier, 2011; Vol. 498, pp 19–42.'</dcterms:description>
    <sbol:type rdf:resource="http://www.biopax.org/release/biopax-level3.owl#DnaRegion"/>
    <sbol:role rdf:resource="http://identifiers.org/so/SO:0000139"/>
    <sbol:sequence rdf:resource="mock_URI/ML433G_seq/1"/>
  </sbol:ComponentDefinition>
  <sbol:ComponentDefinition rdf:about="mock_URI/PRPRBS/1">
    <sbol:persistentIdentity rdf:resource="mock_URI/PRPRBS"/>
    <sbol:displayId>PRPRBS</sbol:displayId>
    <sbol:version>1</sbol:version>
    <dcterms:title>PRPRBS</dcterms:title>
    <dcterms:description>RBS for PrpR in pML2001, 
'Lee, S. K.; Keasling, J. D. A Propionate-Inducible Expression System for Enteric Bacteria. Appl. Environ. Microbiol. 2005, 71 (11), 6856–6862'</dcterms:description>
    <sbol:type rdf:resource="http://www.biopax.org/release/biopax-level3.owl#DnaRegion"/>
    <sbol:role rdf:resource="http://identifiers.org/so/SO:0000139"/>
    <sbol:sequence rdf:resource="mock_URI/PRPRBS_seq/1"/>
  </sbol:ComponentDefinition>
  <sbol:Sequence rdf:about="mock_URI/SynP1_seq/1">
    <sbol:persistentIdentity rdf:resource="mock_URI/SynP1_seq"/>
    <sbol:displayId>SynP1_seq</sbol:displayId>
    <sbol:version>1</sbol:version>
    <sbol:elements>tttatggctagctcagtcctaggtacaatgctagcctgagtccgagtgcttacagtt</sbol:elements>
    <sbol:encoding rdf:resource="http://www.chem.qmul.ac.uk/iubmb/misc/naseq.html"/>
  </sbol:Sequence>
  <sbol:Sequence rdf:about="mock_URI/SynP2_seq/1">
    <sbol:persistentIdentity rdf:resource="mock_URI/SynP2_seq"/>
    <sbol:displayId>SynP2_seq</sbol:displayId>
    <sbol:version>1</sbol:version>
    <sbol:elements>tttacggctagctcagtcctaggtatagtgctagcctgagtccgagtgcttacagtt</sbol:elements>
    <sbol:encoding rdf:resource="http://www.chem.qmul.ac.uk/iubmb/misc/naseq.html"/>
  </sbol:Sequence>
  <sbol:Sequence rdf:about="mock_URI/SynP3_seq/1">
    <sbol:persistentIdentity rdf:resource="mock_URI/SynP3_seq"/>
    <sbol:displayId>SynP3_seq</sbol:displayId>
    <sbol:version>1</sbol:version>
    <sbol:elements>tttacggctagctcagccctaggtattatgctagcctgagtccgagtgcttacagtt</sbol:elements>
    <sbol:encoding rdf:resource="http://www.chem.qmul.ac.uk/iubmb/misc/naseq.html"/>
  </sbol:Sequence>
  <sbol:Sequence rdf:about="mock_URI/SynP4_seq/1">
    <sbol:persistentIdentity rdf:resource="mock_URI/SynP4_seq"/>
    <sbol:displayId>SynP4_seq</sbol:displayId>
    <sbol:version>1</sbol:version>
    <sbol:elements>tttatagctagctcagcccttggtacaatgctagcctgagtccgagtgcttacagtt</sbol:elements>
    <sbol:encoding rdf:resource="http://www.chem.qmul.ac.uk/iubmb/misc/naseq.html"/>
  </sbol:Sequence>
  <sbol:Sequence rdf:about="mock_URI/SynP5_seq/1">
    <sbol:persistentIdentity rdf:resource="mock_URI/SynP5_seq"/>
    <sbol:displayId>SynP5_seq</sbol:displayId>
    <sbol:version>1</sbol:version>
    <sbol:elements>ttgacggctagctcagtcctaggtattgtgctagcctgagtccgagtgcttacagtt</sbol:elements>
    <sbol:encoding rdf:resource="http://www.chem.qmul.ac.uk/iubmb/misc/naseq.html"/>
  </sbol:Sequence>
  <sbol:Sequence rdf:about="mock_URI/SynP6__seq/1">
    <sbol:persistentIdentity rdf:resource="mock_URI/SynP6__seq"/>
    <sbol:displayId>SynP6__seq</sbol:displayId>
    <sbol:version>1</sbol:version>
    <sbol:elements>gataagtccctaactttgacaatgcctagatcaccgtatataatgctagca</sbol:elements>
    <sbol:encoding rdf:resource="http://www.chem.qmul.ac.uk/iubmb/misc/naseq.html"/>
  </sbol:Sequence>
  <sbol:Sequence rdf:about="mock_URI/PGab105_seq/1">
    <sbol:persistentIdentity rdf:resource="mock_URI/PGab105_seq"/>
    <sbol:displayId>PGab105_seq</sbol:displayId>
    <sbol:version>1</sbol:version>
    <sbol:elements>tcctgataccatcaaaaagttataattggtactttacggcataccaagtcctaggtactatgctagc</sbol:elements>
    <sbol:encoding rdf:resource="http://www.chem.qmul.ac.uk/iubmb/misc/naseq.html"/>
  </sbol:Sequence>
  <sbol:Sequence rdf:about="mock_URI/PGab119_seq/1">
    <sbol:persistentIdentity rdf:resource="mock_URI/PGab119_seq"/>
    <sbol:displayId>PGab119_seq</sbol:displayId>
    <sbol:version>1</sbol:version>
    <sbol:elements>tcctgataccatcaaaaagttataattggtacttgacagcataccaagtcctaggtataatgctagc</sbol:elements>
    <sbol:encoding rdf:resource="http://www.chem.qmul.ac.uk/iubmb/misc/naseq.html"/>
  </sbol:Sequence>
  <sbol:Sequence rdf:about="mock_URI/PGabTD_seq/1">
    <sbol:persistentIdentity rdf:resource="mock_URI/PGabTD_seq"/>
    <sbol:displayId>PGabTD_seq</sbol:displayId>
    <sbol:version>1</sbol:version>
    <sbol:elements>tcctgATACCAtcaaaaagttataatTGGTACttttcatcATACCAaagagaagtcagaatgataa</sbol:elements>
    <sbol:encoding rdf:resource="http://www.chem.qmul.ac.uk/iubmb/misc/naseq.html"/>
  </sbol:Sequence>
  <sbol:Sequence rdf:about="mock_URI/PGab105S1_seq/1">
    <sbol:persistentIdentity rdf:resource="mock_URI/PGab105S1_seq"/>
    <sbol:displayId>PGab105S1_seq</sbol:displayId>
    <sbol:version>1</sbol:version>
    <sbol:elements>tcctgtcaaaaagttataatTGGTACtttacggcATACCAagtcctaggtactatgctagc</sbol:elements>
    <sbol:encoding rdf:resource="http://www.chem.qmul.ac.uk/iubmb/misc/naseq.html"/>
  </sbol:Sequence>
  <sbol:Sequence rdf:about="mock_URI/PGab105S2_seq/1">
    <sbol:persistentIdentity rdf:resource="mock_URI/PGab105S2_seq"/>
    <sbol:displayId>PGab105S2_seq</sbol:displayId>
    <sbol:version>1</sbol:version>
    <sbol:elements>tcctgATACCAtcaaaaagttataatacctactttacggcATACCAagtcctaggtactatgctagc</sbol:elements>
    <sbol:encoding rdf:resource="http://www.chem.qmul.ac.uk/iubmb/misc/naseq.html"/>
  </sbol:Sequence>
  <sbol:Sequence rdf:about="mock_URI/PGab105S3_seq/1">
    <sbol:persistentIdentity rdf:resource="mock_URI/PGab105S3_seq"/>
    <sbol:displayId>PGab105S3_seq</sbol:displayId>
    <sbol:version>1</sbol:version>
    <sbol:elements>tcctgATACCAtcaaaaagttataatTGGTACtttacggctagctcagtcctaggtactatgctagc</sbol:elements>
    <sbol:encoding rdf:resource="http://www.chem.qmul.ac.uk/iubmb/misc/naseq.html"/>
  </sbol:Sequence>
  <sbol:Sequence rdf:about="mock_URI/PGab105UE_seq/1">
    <sbol:persistentIdentity rdf:resource="mock_URI/PGab105UE_seq"/>
    <sbol:displayId>PGab105UE_seq</sbol:displayId>
    <sbol:version>1</sbol:version>
    <sbol:elements>tcctgATACCAttggtcatgatgaacTGGTACtttacggcATACCAagtcctaggtactatgctagc</sbol:elements>
    <sbol:encoding rdf:resource="http://www.chem.qmul.ac.uk/iubmb/misc/naseq.html"/>
  </sbol:Sequence>
  <sbol:Sequence rdf:about="mock_URI/PPrp_seq/1">
    <sbol:persistentIdentity rdf:resource="mock_URI/PPrp_seq"/>
    <sbol:displayId>PPrp_seq</sbol:displayId>
    <sbol:version>1</sbol:version>
    <sbol:elements>gtcttgtttcataattgttgcaatgaaacgcggtgaaacattgcctgaaacgttaactgaaacgcatatttgcggattagttcatgactttatctctaacaaattgaaattaaacatttaattttattaaggcaattgtggcacaccccttgctttgtctttatcaacgCaaataacaagttgataacaagctagcaggaggaattcacc</sbol:elements>
    <sbol:encoding rdf:resource="http://www.chem.qmul.ac.uk/iubmb/misc/naseq.html"/>
  </sbol:Sequence>
  <sbol:Sequence rdf:about="mock_URI/RiboJ53_seq/1">
    <sbol:persistentIdentity rdf:resource="mock_URI/RiboJ53_seq"/>
    <sbol:displayId>RiboJ53_seq</sbol:displayId>
    <sbol:version>1</sbol:version>
    <sbol:elements>gcggtcaacgcatgtgctttgcgttctgatgagacagtgatgtcgaaaccgcctctacaaataattttgtttaa</sbol:elements>
    <sbol:encoding rdf:resource="http://www.chem.qmul.ac.uk/iubmb/misc/naseq.html"/>
  </sbol:Sequence>
  <sbol:Sequence rdf:about="mock_URI/RiboJ64_seq/1">
    <sbol:persistentIdentity rdf:resource="mock_URI/RiboJ64_seq"/>
    <sbol:displayId>RiboJ64_seq</sbol:displayId>
    <sbol:version>1</sbol:version>
    <sbol:elements>aggagtcaattaatgtgcttttaattctgatgagacggtgacgtcgaaactccctctacaaataattttgtttaa</sbol:elements>
    <sbol:encoding rdf:resource="http://www.chem.qmul.ac.uk/iubmb/misc/naseq.html"/>
  </sbol:Sequence>
  <sbol:Sequence rdf:about="mock_URI/RiboJ_seq/1">
    <sbol:persistentIdentity rdf:resource="mock_URI/RiboJ_seq"/>
    <sbol:displayId>RiboJ_seq</sbol:displayId>
    <sbol:version>1</sbol:version>
    <sbol:elements>agctgtcaccggatgtgctttccggtctgatgagtccgtgaggacgaaacagcctctacaaataattttgtttaa</sbol:elements>
    <sbol:encoding rdf:resource="http://www.chem.qmul.ac.uk/iubmb/misc/naseq.html"/>
  </sbol:Sequence>
  <sbol:Sequence rdf:about="mock_URI/araC_seq/1">
    <sbol:persistentIdentity rdf:resource="mock_URI/araC_seq"/>
    <sbol:displayId>araC_seq</sbol:displayId>
    <sbol:version>1</sbol:version>
    <sbol:elements>Atggctgaagcgcaaaatgatcccctgctgccgggatactcgtttaatgcccatctggtggcgggtttaacgccgattgaggccaacggttatctcgatttttttatcgaccgaccgctgggaatgaaaggttatattctcaatctcaccattcgcggtcagggggtggtgaaaaatcagggacgagaatttgtttgccgaccgggtgatattttgctgttcccgccaggagagattcatcactacggtcgtcatccggaggctcgcgaatggtatcaccagtgggtttactttcgtccgcgcgcctactggcatgaatggcttaactggccgtcaatatttgccaatacggggttctttcgcccggatgaagcgcaccagccgcatttcagcgacctgtttgggcaaatcattaacgccgggcaaggggaagggcgctattcggagctgctggcgataaatctgcttgagcaattgttactgcggcgcatggaagcgattaacgagtcgctccatccaccgatggataatcgggtacgcgaggcttgtcagtacatcagcgatcacctggcagacagcaattttgatatcgccagcgtcgcacagcatgtttgcttgtcgccgtcgcgtctgtcacatcttttccgccagcagttagggattagcgtcttaagctggcgcgaggaccaacgtatcagccaggcgaagctgcttttgagcaccacccggatgcctatcgccaccgtcggtcgcaatgttggttttgacgatcaactctatttctcgcgggtatttaaaaaatgcaccggggccagcccgagcgagttccgtgccggttaa</sbol:elements>
    <sbol:encoding rdf:resource="http://www.chem.qmul.ac.uk/iubmb/misc/naseq.html"/>
  </sbol:Sequence>
  <sbol:Sequence rdf:about="mock_URI/gabR_seq/1">
    <sbol:persistentIdentity rdf:resource="mock_URI/gabR_seq"/>
    <sbol:displayId>gabR_seq</sbol:displayId>
    <sbol:version>1</sbol:version>
    <sbol:elements>atggatatcacgattacactcgatcgttcagaacaagccgattatatctatcagcaaatttatcaaaagctgaaaaaagaaatcctcagccgcaatctgctgccgcactcgaaggttccctccaagcgggagctggctgaaaatctcaaggtcagcgtaaattcagtgaattcagcctatcagcagctgctggctgaggggtatttgtacgccattgaacgaaagggtttcttcgtggaggaactagacatgttttccgccgaggagcaccctccatttgcactgccggatgacctaaaagagattcacatcgaccagagcgattggatatcgttttcacacatgagttccgatacagaccattttccgatcaaaagctggttccgctgcgagcaaaaagcggcctcccgctcataccgcacgctcggcgatatgtcacatccgcaagggatatatgaagtgagagcggccattacgaggctcatttccctgacgaggggtgtaaaatgcaggccggaacaaatgatcataggggcaggcacacaggtgctcatgcagctgttgactgagcttttacccaaggaagccgtgtatgcgatggaggagcctggctacaggcgcatgtatcagcttttgaagaatgccggaaaacaagtaaagacgatcatgctggatgaaaaaggcatgtcgattgctgaaatcaccagacagcagccagatgtgctggtgaccaccccgtcgcatcagtttccgtccggaacgattatgcctgtatccagaagaattcagctgctgaactgggcagccgaggagccgcgccgatatatcattgaggacgattatgatagtgaattcacatatgatgtagacagtattccggcgctgcaaagcctcgaccgttttcaaaatgtcatctatatgggaaccttttcaaagtcccttctccccggcttacggatcagctatatggtgttgccgcctgagctgttgagggcatacaaacagcggggctatgatctgcagacttgctcatcactcacacagctcaccctgcaggaatttatcgagtctggtgaatatcagaagcatataaaaaaaatgaagcagcattataaagaaaagagagaacgcctgatcaccgctttagaagcagagttcagcggagaggttaccgtaaaaggggcaaatgcggggctgcattttgttaccgaatttgataccaggcgcaccgaacaagacatcctgtcacatgctgccgggctgcagcttgaaatattcggaatgagccgatttaacttgaaggaaaacaagcggcaaacgggcaggcctgctctcattatcggctttgcacggctgaaggaagaagatattcaggagggtgtgcagcggcttttcaaagcggtttacggacataaaaaaatccccgttacaggggattga</sbol:elements>
    <sbol:encoding rdf:resource="http://www.chem.qmul.ac.uk/iubmb/misc/naseq.html"/>
  </sbol:Sequence>
  <sbol:Sequence rdf:about="mock_URI/prpR_seq/1">
    <sbol:persistentIdentity rdf:resource="mock_URI/prpR_seq"/>
    <sbol:displayId>prpR_seq</sbol:displayId>
    <sbol:version>1</sbol:version>
    <sbol:elements>atggcacatccaccacggcttaatgacgacaaaccggttatctggacggtatctgtaacgcgcctgttcgagctgtttcgcgatatcagcctcgagtttgatcacctggcgaacattacccctatccagcttggctttgaaaaagcggtgacctacatccacaagaaactggcaaacgaacgctgtgacgccatcatcgccgctggatctaacggcgcgtacctgaaaagccgcctgtcagtgccagttattttgattaaaccgagcggctacgatgtgttacaggcactggcaaaagccggaaaactcacctcttctatcggcgttgtcacttatcaggaaactattccggcactggtggcgtttcaaaaaacctttaatttgcgcctcgatcaacgtagctacattaccgaagaagaTgcacgcgggcagattaacgagctaaaagctaacggcaccgaagcggtggtcggcgcggggctgattaccgatctggcagaagaagccggaatgaccggaatttttatctattccgccgccaccgtgcgccaggcgttcagcgatgcgctggatatgacgcgcatgtcgttacgccataacactcacgatgccacccgcaacgccctgagaactcgttacgtgctgggcgatatgctcggtcaatcaccacagatggaacaagtacggcagactattttgctgtatgcccgctccagtgcagcggtgttgattgagggggaaacggggacgggcaaagagctggcggcccaggcgattcatcgggaatattttgcccgccacgatgcgcgacagggcaaaaagtcgcatccgtttgttgcagtcaactgcggggcgattgccgaatcgctgctggaagcagaactgtttggctatgaggaaggggcgtttaccggctcgcgacgcggcggtcgcgccgggctgtttgaaatcgcccacggaggtacgctgtttctcgatgagattggcgaaatgccgctgccgttgcagacccggctgctgcgggtgctggaagaaaaagaggtcacccgcgtcggcgggcatcagcctgttccggtggatgtgcgggtcattagcgccactcactgcaatctggaagaagatatgcggcaagggcagtttcgccgtgacctgttttatcggctgagtattttgcgtctgcaattgccaccactgcgcgagcgggtggcggatattctgccactggcggaaagctttttgaaagtgtctctggcggcgctctccaccccgttttctgccgcattacgccagggattacaggcaagcgaaaccgtgctggtgcactacgactggccgggcaatattcgtgaactgcgcaatatgatggagcgactggcgctatttttaagtgtggaaccgacgccggatttaacgccgcaatttttgcagctgctactgccggaactggcgcgcgagtcggcgaaaactcccgctccacgcttactgacaccacaacaggcactggagaaatttaatggcgataaaacagcagcggcgaattatttaggcatcagccggacgacgttctggcggcggctgaaaagctga</sbol:elements>
    <sbol:encoding rdf:resource="http://www.chem.qmul.ac.uk/iubmb/misc/naseq.html"/>
  </sbol:Sequence>
  <sbol:Sequence rdf:about="mock_URI/eYFP_seq/1">
    <sbol:persistentIdentity rdf:resource="mock_URI/eYFP_seq"/>
    <sbol:displayId>eYFP_seq</sbol:displayId>
    <sbol:version>1</sbol:version>
    <sbol:elements>Atggtgagcaagggcgaggagctgttcaccggggtggtgcccatcctggtcgagctggacggcgacgtaaacggccacaagttcagcgtgtccggcgagggcgagggcgatgccacctacggcaagctgaccctgaagttcatctgcaccacaggcaagctgcccgtgccctggcccaccctcgtgaccaccttcggctacggcctgcaatgcttcgcccgctaccccgaccacatgaagctgcacgacttcttcaagtccgccatgcccgaaggctacgtccaggagcgcaccatcttcttcaaggacgacggcaactacaagacccgcgccgaggtgaagttcgagggcgacaccctggtgaaccgcatcgagctgaagggcatcgacttcaaggaggacggcaacatcctggggcacaagctggagtacaactacaacagccacaacgtctatatcatggccgacaagcagaagaacggcatcaaggtgaacttcaagatccgccacaacatcgaggacggcagcgtgcagctcgccgaccactaccagcagaacaccccaatcggcgacggccccgtgctgctgcccgacaaccactaccttagctaccagtccgccctgagcaaagaccccaacgagaagcgcgatcacatggtcctgctggagttcgtgaccgccgccgggatcactctcggcatggacgagctgtacaagtaa</sbol:elements>
    <sbol:encoding rdf:resource="http://www.chem.qmul.ac.uk/iubmb/misc/naseq.html"/>
  </sbol:Sequence>
  <sbol:Sequence rdf:about="mock_URI/lacI_seq/1">
    <sbol:persistentIdentity rdf:resource="mock_URI/lacI_seq"/>
    <sbol:displayId>lacI_seq</sbol:displayId>
    <sbol:version>1</sbol:version>
    <sbol:elements>atgaaaccagtaacgttatacgatgtcgcagagtatgccggtgtctcttatcagaccgtttcccgcgtggtgaaccaggccagccacgtttctgcgaaaacgcgggaaaaagtggaagcggcgatggcggagctgaattacattcccaaccgcgtggcacaacaactggcgggcaaacagtcgttgctgattggcgttgccacctccagtctggccctgcacgcgccgtcgcaaattgtcgcggcgattaaatctcgcgccgatcaactgggtgccagcgtggtggtgtcgatggtagaacgaagcggcgtcgaagcctgtaaagcggcggtgcacaatcttctcgcgcaacgcgtcagtgggctgatcattaactatccgctggatgaccaggatgccattgctgtggaagctgcctgcactaatgttccggcgttatttcttgatgtctctgaccagacacccatcaacagtattattttctcccatgaggacggtacgcgactgggcgtggagcatctggtcgcattgggtcaccagcaaatcgcgctgttagcgggcccattaagttctgtctcggcgcgtctgcgtctggctggctggcataaatatctcactcgcaatcaaattcagccgatagcggaacgggaaggcgactggagtgccatgtccggttttcaacaaaccatgcaaatgctgaatgagggcatcgttcccactgcgatgctggttgccaacgatcagatggcgctgggcgcaatgcgcgccattaccgagtccgggctgcgcgttggtgcggatatctcggtagtgggatacgacgataccgaagatagctcatgttatatcccgccgttaaccaccatcaaacaggattttcgcctgctggggcaaaccagcgtggaccgcttgctgcaactctctcagggccaggcggtgaagggcaatcagctgttgccagtctcactggtgaaaagaaaaaccaccctggcgcccaatacgcaaaccgcctctccccgcgcgttggccgattcattaatgcagctggcacgacaggtttcccgactggaaagcgggcagtga</sbol:elements>
    <sbol:encoding rdf:resource="http://www.chem.qmul.ac.uk/iubmb/misc/naseq.html"/>
  </sbol:Sequence>
  <sbol:Sequence rdf:about="mock_URI/tetR_seq/1">
    <sbol:persistentIdentity rdf:resource="mock_URI/tetR_seq"/>
    <sbol:displayId>tetR_seq</sbol:displayId>
    <sbol:version>1</sbol:version>
    <sbol:elements>atgtccagattagataaaagtaaagtgattaacagcgcattagagctgcttaatgaggtcggaatcgaaggtttaacaacccgtaaactcgcccagaagctaggtgtagagcagcctacattgtattggcatgtaaaaaataagcgggctttgctcgacgccttagccattgagatgttagataggcaccatactcacttttgccctttagaaggggaaagctggcaagattttttacgtaataacgctaaaagttttagatgtgctttactaagtcatcgcgatggagcaaaagtacatttaggtacacggcctacagaaaaacagtatgaaactctcgaaaatcaattagcctttttatgccaacaaggtttttcactagagaatgcattatatgcactcagcgctgtggggcattttactttaggttgcgtattggaagatcaagagcatcaagtcgctaaagaagaaagggaaacacctactactgatagtatgccgccattattacgacaagctatcgaattatttgatcaccaaggtgcagagccagccttcttattcggccttgaattgatcatatgcggattagaaaaacaacttaaatgtgaaagtgggtcctaa</sbol:elements>
    <sbol:encoding rdf:resource="http://www.chem.qmul.ac.uk/iubmb/misc/naseq.html"/>
  </sbol:Sequence>
  <sbol:Sequence rdf:about="mock_URI/kanR_seq/1">
    <sbol:persistentIdentity rdf:resource="mock_URI/kanR_seq"/>
    <sbol:displayId>kanR_seq</sbol:displayId>
    <sbol:version>1</sbol:version>
    <sbol:elements>atgagccatattcaacgggaaacgtcttgctccaggccgcgattaaattccaacatggatgctgatttatatgggtataaatgggctcgcgataatgtcgggcaatcaggtgcgacaatctatcgattgtatgggaagcccgatgcgccagagttgtttctgaaacatggcaaaggtagcgttgccaatgatgttacagatgagatggtcagactaaactggctgacggaatttatgcctcttccgaccatcaagcattttatccgtactcctgatgatgcatggttactcaccactgcgatccccgggaaaacagcattccaggtattagaagaatatcctgattcaggtgaaaatattgttgatgcgctggcagtgttcctgcgccggttgcattcgattcctgtttgtaattgtccttttaacagcgatcgcgtatttcgtctcgctcaggcgcaatcacgaatgaataacggtttggttgatgcgagtgattttgatgacgagcgtaatggctggcctgttgaacaagtctggaaagaaatgcataagcttttgccattctcaccggattcagtcgtcactcatggtgatttctcacttgataaccttatttttgacgaggggaaattaataggttgtattgatgttggacgagtcggaatcgcagaccgataccaggatcttgccatcctatggaactgcctcggtgagttttctccttcattacagaaacggctttttcaaaaatatggtattgataatcctgatatgaataaattgcagtttcatttgatgctcgatgagtttttctaa</sbol:elements>
    <sbol:encoding rdf:resource="http://www.chem.qmul.ac.uk/iubmb/misc/naseq.html"/>
  </sbol:Sequence>
  <sbol:Sequence rdf:about="mock_URI/L3S3P21_seq/1">
    <sbol:persistentIdentity rdf:resource="mock_URI/L3S3P21_seq"/>
    <sbol:displayId>L3S3P21_seq</sbol:displayId>
    <sbol:version>1</sbol:version>
    <sbol:elements>ccaattattgaaggcctccctaacggggggcctttttttgtttctggtctccc</sbol:elements>
    <sbol:encoding rdf:resource="http://www.chem.qmul.ac.uk/iubmb/misc/naseq.html"/>
  </sbol:Sequence>
  <sbol:Sequence rdf:about="mock_URI/L3S3P41_seq/1">
    <sbol:persistentIdentity rdf:resource="mock_URI/L3S3P41_seq"/>
    <sbol:displayId>L3S3P41_seq</sbol:displayId>
    <sbol:version>1</sbol:version>
    <sbol:elements>aaaaaaaaaaaacaccctaacgggtgtttttttttttttggtctccc</sbol:elements>
    <sbol:encoding rdf:resource="http://www.chem.qmul.ac.uk/iubmb/misc/naseq.html"/>
  </sbol:Sequence>
  <sbol:Sequence rdf:about="mock_URI/L3S2P21_seq/1">
    <sbol:persistentIdentity rdf:resource="mock_URI/L3S2P21_seq"/>
    <sbol:displayId>L3S2P21_seq</sbol:displayId>
    <sbol:version>1</sbol:version>
    <sbol:elements>ctcggtaccaaattccagaaaagaggcctcccgaaaggggggccttttttcgttttggtcc</sbol:elements>
    <sbol:encoding rdf:resource="http://www.chem.qmul.ac.uk/iubmb/misc/naseq.html"/>
  </sbol:Sequence>
  <sbol:Sequence rdf:about="mock_URI/L3S3P22_seq/1">
    <sbol:persistentIdentity rdf:resource="mock_URI/L3S3P22_seq"/>
    <sbol:displayId>L3S3P22_seq</sbol:displayId>
    <sbol:version>1</sbol:version>
    <sbol:elements>ccaattattgaaggccgCTAACGcggccTTTTTTTGTTTCTGGTCaCCC</sbol:elements>
    <sbol:encoding rdf:resource="http://www.chem.qmul.ac.uk/iubmb/misc/naseq.html"/>
  </sbol:Sequence>
  <sbol:Sequence rdf:about="mock_URI/_B0064_seq/1">
    <sbol:persistentIdentity rdf:resource="mock_URI/_B0064_seq"/>
    <sbol:displayId>_B0064_seq</sbol:displayId>
    <sbol:version>1</sbol:version>
    <sbol:elements>tactagagaaagaggggaaatactag</sbol:elements>
    <sbol:encoding rdf:resource="http://www.chem.qmul.ac.uk/iubmb/misc/naseq.html"/>
  </sbol:Sequence>
  <sbol:Sequence rdf:about="mock_URI/ML433G_seq/1">
    <sbol:persistentIdentity rdf:resource="mock_URI/ML433G_seq"/>
    <sbol:displayId>ML433G_seq</sbol:displayId>
    <sbol:version>1</sbol:version>
    <sbol:elements>taacatgttgtcaatgaggagctatcttg</sbol:elements>
    <sbol:encoding rdf:resource="http://www.chem.qmul.ac.uk/iubmb/misc/naseq.html"/>
  </sbol:Sequence>
  <sbol:Sequence rdf:about="mock_URI/PRPRBS_seq/1">
    <sbol:persistentIdentity rdf:resource="mock_URI/PRPRBS_seq"/>
    <sbol:displayId>PRPRBS_seq</sbol:displayId>
    <sbol:version>1</sbol:version>
    <sbol:elements>cccaatattcggtttcttaactttgcggtgcgct</sbol:elements>
    <sbol:encoding rdf:resource="http://www.chem.qmul.ac.uk/iubmb/misc/naseq.html"/>
  </sbol:Sequence>
</rdf:RDF>
