# Supplementary material for: Surveying the Genetic Design Space for Transcription Factor-Based Metabolite Biosensors: Synthetic Gamma-Aminobutyric Acid and Propionate Biosensors in E. coli Nissle 1917
Source: Front Bioeng Biotechnol. 2022 Aug 25;10:938056. doi: 10.3389/fbioe.2022.938056 (PMC9452892; doi:10.3389/fbioe.2022.938056)
Supplement: Supplementary file 3 [file Table1.XLSX]

## Sheet: Sheet1
	representative dataset 1						representative dataset 2
	fluorescence (a.u.)						fluorescence (a.u.)
	colony 1	colony 2	colony 3				colony 1	colony 2	colony 3
EcN	173	178	165			EcN	172	165	169
EcN RPU strain	942	973	982			EcN RPU strain	1431	1330	1335
	pML3009						pML2003
ng/ml aTc	fluorescence (a.u.)					ng/ml aTc	fluorescence (a.u.)
4	1840					4	1408
2	1932					2	1431
1	2367					1	1669
0.5	3236					0.5	322
0.375	3901					0.375	241
0.25	4063					0.25	370
0.1875	4197					0.1875	179
0.125	4479					0.125	179
0	4146					0	179
